# Supplementary material for: Exogenous spermidine improves seed germination of sweet corn via involvement in phytohormone interactions, H2O2 and relevant gene expression
Source: BMC Plant Biol. 2017 Jan 3;17:1. doi: 10.1186/s12870-016-0951-9 (PMC5209872; doi:10.1186/s12870-016-0951-9)
Supplement: Additional file 3: — Main raw data presented in the manuscript. (XLSX 34 kb) [file 12870_2016_951_MOESM3_ESM.xlsx]

## Sheet: Figure 1
Figure 1A	Time courses of seed germination under 25°C.
	control		Spd		CHA
Imbibition Time (h)	Y	Y Error	Y	Y Error	Y	Y Error
0	0	0	0	0	0	0
1	28.1562	4	36	4	17.3333	4.6188
2	46.6667	2.52369	53.3333	4.6188	37.3333	6.1101
3	53.3333	2.32155	64	4	40	6.9282
4	61.3333	2.3094	70.6667	2.3094	41.3333	4.6188
5	62.6667	2.3094	76	4	42.6667	2.3094
6	62.6667	2.3094	76	4	42.6667	2.3094
7	62.6667	2.3094	76	4	42.6667	2.3094

## Sheet: Figure 2
	Figure 2A	Relative mRNA abundances of ZmADC1 (A)
		control		Spd		CHA
	Imbibition Time (h)	Y	Y Error	Y	Y Error	Y	Y Error
	DS	0.121306	0.00128649	0.121306	0.00128649	0.121306	0.00128649
	0	1.00079	0.0485416	1.22099	0.15903	0.83411	0.0492599
	12	2.49683	0.0361378	2.60914	0.0584647	2.96409	0.128783
	Figure 2B	Relative mRNA abundances of ZmODC (B)
		control		Spd		CHA
	Imbibition Time (h)	Y	Y Error	Y	Y Error	Y	Y Error
	DS	0.0125579	0.00673846	0.0125579	0.00673846	0.0125579	0.00673846
	0	1.00066	0.044067	0.745277	0.080497	0.606244	0.0315833
	12	1.38212	0.0293626	1.69002	0.0468527	0.98943	0.0526312
	Figure 2C	Relative mRNA abundances of ZmSPDS (C)
		control		Spd		CHA
	Imbibition Time (h)	Y	Y Error	Y	Y Error	Y	Y Error
	DS	0.0296426	0.000936778	0.0296426	0.000936778	0.0296426	0.000936778
	0	1.00243	0.0840901	1.07886	0.0823709	0.199637	0.0269715
	12	2.24601	0.0848127	2.16663	0.143012	0.199626	0.0662994
	Figure 2D	Relative mRNA abundances of ZmSAMDC2(D)
		control		Spd		CHA
	Imbibition Time (h)	Y	Y Error	Y	Y Error	Y	Y Error
	DS	0.0121492	0.000321011	0.0121492	0.000321011	0.0121492	0.000321011
	0	1.00254	0.0888091	0.977823	0.0441637	1.18399	0.0308501
	12	1.34122	0.0278883	0.88297	0.0264549	0.882934	0.0248146
	Figure 2E	Relative mRNA abundances of ZmSPMS(E)
		control		Spd		CHA
	Imbibition Time (h)	Y	Y Error	Y	Y Error	Y	Y Error
	DS	0.0269626	0.000807832	0.0269626	0.000807832	0.0269626	0.000807832
	0	1.00059	0.0416774	0.743995	0.00594094	0.466894	0.0231059
	12	1.65897	0.0403111	1.41105	0.0204227	1.05016	0.0371056
	Figure 2F	Changes of Put (F) concentrations
		control		Spd		CHA
	Imbibition Time (h)	Y	Y Error	Y	Y Error	Y	Y Error
	DS	83.5907	6.06419	83.5907	6.06419	83.5907	6.06419
	0	227.523	12.5337	168.038	12.4099	218.833	5.57705
	12	107.461	3.44536	113.6	5.1117	171.879	8.89847
	Figure 2G	Changes of Spd (G) concentrations
		control		Spd		CHA
	Imbibition Time (h)	Y	Y Error	Y	Y Error	Y	Y Error
	DS	16.5267	0.739228	16.5267	0.739228	16.5267	0.739228
	0	89.7834	9.826	323.887	7.56244	49.4029	7.73113
	12	133.387	4.13251	210.221	9.93099	102.347	8.16077
	Figure 2H	Changes of Spm (H) concentrations
		control		Spd		CHA
	Imbibition Time (h)	Y	Y Error	Y	Y Error	Y	Y Error
	DS	16.3465	0.619355	16.3465	0.619355	16.3465	0.619355
	0	113.9	3.83715	117.133	1.78984	69.033	1.9554
	12	94.1998	3.75018	145.233	5.51397	81.6331	4.40033

## Sheet: Figure 3
	Figure 3A	Activities of arginine decarboxylase (A, ADC)
		control		Spd		CHA
	Imbibition Time (h)	Y	Y Error	Y	Y Error	Y	Y Error
	DS	23.2759	4.66008	23.2759	4.66008	23.2759	4.66008
	0	207.057	16.1042	205.36	21.1267	193.047	8.71844
	12	307.006	17.468	334.357	24.148	317.376	4.92921
	Figure 3B	Activities of ornithine decarboxylase (B, ODC)
		control		Spd		CHA
	Imbibition Time (h)	Y	Y Error	Y	Y Error	Y	Y Error
	DS	9.71111	2.10799	9.71111	2.10799	9.71111	2.10799
	0	435.682	38.3242	495.082	48.8277	356.901	31.0384
	12	727.421	45.5303	793.97	21.5186	551.412	89.5227
	Figure 3C	Activities of spermidine synthase (C, SPDS)
		control		Spd		CHA
	Imbibition Time (h)	Y	Y Error	Y	Y Error	Y	Y Error
	DS	4.72643	0.772688	4.72643	0.772688	4.72643	0.772688
	0	38.2346	2.621	37.9879	3.81065	13.0077	5.68432
	12	126.641	9.46885	103.87	17.256	61.7918	8.98305
	Figure 3D	Activities of S-adenosylmethionine decarboxylase (D, SAMDC)
		control		Spd		CHA
	Imbibition Time (h)	Y	Y Error	Y	Y Error	Y	Y Error
	DS	27.1667	6.57625	27.1667	6.57625	27.1667	6.57625
	0	1338.52	91.2488	1391.85	62.8768	1174.44	52.5404
	12	1454.81	81.9992	1559.26	110.757	1061.17	87.4434
	Figure 3E	Activities of diamine oxidase (E, DAO)
		control		Spd		CHA
	Imbibition Time (h)	Y	Y Error	Y	Y Error	Y	Y Error
	DS	0	0	0	0	0	0
	0	19.9815	2.99939	18.1704	1.30134	21.8704	1.88209
	12	25.1074	1.75648	25.2889	1.22217	27.6852	0.782946
	Figure 3F	Activities of polyamine oxidase (F, PAO)
		control		Spd		CHA
	Imbibition Time (h)	Y	Y Error	Y	Y Error	Y	Y Error
	DS	4.14815	1.41567	4.14815	1.41567	4.14815	1.41567
	0	72.8519	6.33463	80.963	5.56924	25.7778	4.46108
	12	89.037	8.21346	140.852	7.57296	59.963	7.14431

## Sheet: Figure 4
	Figure 4A	Changes of gibberellin (A, GA3) concentrations
		Control		Spd		CHA
	Imbibition Time (h)	Y	Y Error	Y	Y Error	Y	Y Error
	DS	0.677729	0.150476	0.677729	0.150476	0.677729	0.150476
	0	12.2583	1.46489	16.6349	2.06363	11.0672	3.17686
	12	51.928	2.46408	72.0965	4.47803	36.2722	3.80883
	Figure 4B	Relative mRNA abundances of ZmGA3ox1 (B)
		Control		Spd		CHA
	Imbibition Time (h)	Y	Y Error	Y	Y Error	Y	Y Error
	DS	0.0862251	0.0110233	0.0862251	0.0110233	0.0862251	0.0110233
	0	1.00066	0.044067	3.54798	0.092446	0.482284	0.0247029
	12	3.09564	0.0685745	3.01984	0.146472	0.848708	0.070857
	Figure 4C	Relative mRNA abundances of ZmGA20ox4 (C)
		Control		Spd		CHA
	Imbibition Time (h)	Y	Y Error	Y	Y Error	Y	Y Error
	DS	0.0935567	0.0169682	0.0935567	0.0169682	0.0935567	0.0169682
	0	1.00232	0.083109	0.946818	0.0925042	0.319425	0.00678605
	12	2.6175	0.148941	4.91424	0.123394	2.05287	0.0923989
	Figure 4D	Relative mRNA abundances of ZmGA2ox (D)
		Control		Spd		CHA
	Imbibition Time (h)	Y	Y Error	Y	Y Error	Y	Y Error
	DS	1.08475	0.041332	1.08475	0.041332	1.08475	0.041332
	0	1.00127	0.0610671	0.4591	0.00968923	0.891704	0.0464548
	12	0.760155	0.0355256	0.85913	0.0378344	1.79527	0.076516
	Figure 4E	Changes of abscisic acid (E, ABA) concentrations
		Control		Spd		CHA
	Imbibition Time (h)	Y	Y Error	Y	Y Error	Y	Y Error
	DS	42.7573	0.815732	42.7573	0.815732	42.7573	0.815732
	0	17.0896	1.27194	10.9164	0.765609	30.3025	2.00521
	12	8.01059	1.40404	6.0345	1.10804	23.7979	2.76583
	Figure 4F	Relative mRNA abundances of ZmNCED1 (F)
		Control		Spd		CHA
	Imbibition Time (h)	Y	Y Error	Y	Y Error	Y	Y Error
	DS	1.87564	0.0720078	1.87564	0.0720078	1.87564	0.0720078
	0	1.00301	0.0965391	0.553398	0.0434176	4.01956	0.111435
	12	1.19631	0.0752061	0.708049	0.0452139	1.38534	0.0310422
	Figure 4G	Relative mRNA abundances of ZmZEP (G)
		Control		Spd		CHA
	Imbibition Time (h)	Y	Y Error	Y	Y Error	Y	Y Error
	DS	1.52665	0.0423237	1.52665	0.0423237	1.52665	0.0423237
	0	1.00033	0.0313159	0.720731	0.0307182	0.957301	0.0269047
	12	0.881351	0.0422035	0.801897	0.044718	0.852913	0.026701
	Figure 4H	Relative mRNA abundances of ZmAAO (H)
		Control		Spd		CHA
	Imbibition Time (h)	Y	Y Error	Y	Y Error	Y	Y Error
	DS	2.11951	0.060777	2.11951	0.060777	2.11951	0.060777
	0	1.00116	0.058892	0.865811	0.0568394	1.11014	0.0433989
	12	0.562713	0.0176161	0.349102	0.0449446	0.972972	0.0304596

## Sheet: Figure 5
	Figure 5A	Changes in the ethylene (A) level
		Control		Spd		CHA
	Imbibition Time (h)	Y	Y Error	Y	Y Error	Y	Y Error
	DS	0	0	0	0	0	0
	0	1.89342	0.164581	2.04559	0.102725	2.71325	0.141013
	12	5.80939	0.597745	10.3567	0.548456	2.6011	0.432353
	Figure 5B	Relative mRNA abundances of ZmACS (B)
		Control		Spd		CHA
	Imbibition Time (h)	Y	Y Error	Y	Y Error	Y	Y Error
	DS	0.837353	0.100121	0.837353	0.100121	0.837353	0.100121
	0	1.00726	0.150709	6.45584	0.228107	1.16306	0.111403
	12	3.9023	0.176422	4.11528	0.186051	1.22435	0.0798071
	Figure 5C	Relative mRNA abundances of ZmACO1 (B)
		Control		Spd		CHA
	Imbibition Time (h)	Y	Y Error	Y	Y Error	Y	Y Error
	DS	0.0207818	0.0027257	0.0207818	0.0027257	0.0207818	0.0027257
	0	1.00079	0.0491581	1.09338	0.0717788	0.173648	0.00758471
	12	0.337774	0.013855	0.311058	0.0198632	0.28987	0.00506485

## Sheet: Figure 6
	Figure 6A	Changes in the hydrogen peroxide (A, H2O2) contents
		Control		Spd		CHA
	Imbibition Time (h)	Y	Y Error	Y	Y Error	Y	Y Error
	DS	0.153727	0.00761273	0.153727	0.00761273	0.153727	0.00761273
	0	0.385129	0.0242764	0.430406	0.0161945	0.330625	0.0385154
	12	0.585491	0.0473005	1.19122	0.0745319	0.410918	0.043953
	Figure 6B	Changes in the malondialdehyde (B, MDA) contents
		Control		Spd		CHA
	Imbibition Time (h)	Y	Y Error	Y	Y Error	Y	Y Error
	DS	9.94026	0.721609	9.94026	0.721609	9.94026	0.721609
	0	8.12425	0.438	7.55078	0.438	12.5209	0.876
	12	3.05854	0.438	3.82318	0.438	10.1314	0.596893

## Sheet: Additional file 2
Effects of soaking treatments on hormones metabolic-related genes expression in sweet corn seed embryos.
	0 hour			12 hours
	Control	Spd	CHA	Control	Spd	CHA
ZmADC1	1	1.221	0.834	2.497	2.609	2.964
ZmADC2	1	0.917	1.059	5.122	5.566	5.241
ZmODC	1	0.745	0.606	1.382	1.169	0.989
ZmSPDS	1	1.079	0.12	2.246	2.167	0.12
ZmSAMDC1	1	0.931	0.853	1.158	1.231	1.216
ZmSAMDC2	1	0.978	1.184	1.311	0.883	0.883
ZmSPMS	1	0.744	0.467	1.659	1.411	1.05
ZmGA3ox1	1	3.549	0.482	3.096	3.02	0.849
ZmGA3ox2	1	1.135	1.142	4.625	4.821	3.51
ZmGA20ox1	1	1.272	1.037	0.362	0.427	0.336
ZmGA20ox2	1	1.215	1.029	0.243	0.262	0.288
ZmGA20ox3	1	1.349	0.82	3.547	3.646	2.833
ZmGA20ox4	1	0.947	0.319	2.617	4.914	2.053
ZmGA2ox	1	0.459	0.892	0.76	0.859	1.796
ZmZEP	1	0.821	0.957	0.881	0.802	0.853
ZmNCED1	1	0.553	1.019	1.196	0.708	1.385
ZmNCED2	1	0.975	1.224	0.537	0.51	0.562
ZmNCED3	1	0.852	0.997	0.274	0.234	0.318
ZmAAO	1	0.866	1.11	0.563	0.349	0.973
ZmACS	1	6.456	1.164	3.902	4.115	1.224
ZmACO1	1	1.093	0.174	0.338	0.311	0.29
ZmACO2	1	1.118	0.947	0.288	0.306	0.253
ZmACO3	1	0.987	1.112	2.547	2.357	2.589
ZmACO4	1	1.235	1.145	0.387	0.359	0.337
ZmACO5	1	1.085	1.124	0.398	0.412	0.409
